# Supplementary material for: Froin’s Syndrome: A Comprehensive Review of the Literature and the Addition of Two New Cases
Source: Neurol Int. 2024 Sep 29;16(5):1112–21. doi: 10.3390/neurolint16050083 (PMC11510248; doi:10.3390/neurolint16050083)
Supplement: Supplementary file 1 [file neurolint-16-00083-s001.zip]

Archive with 1 entries (1 files):
- Table S1 - Froin.pdf
